# Supplementary material for: Minimal Collagen-Binding Epitope of Glycoprotein VI in Human and Mouse Platelets
Source: Biomedicines. 2023 Feb 1;11(2):423. doi: 10.3390/biomedicines11020423 (PMC9952969; doi:10.3390/biomedicines11020423)
Supplement: Supplementary file 1 [file biomedicines-11-00423-s001.zip]

Archive with 1 entries (1 files):
- biomedicines-2141394-supplementary.pdf
